# Supplementary material for: Integrated Microbiome–Metabolome Analysis and Functional Strain Validation Reveal Key Biochemical Transformations During Pu-erh Tea Pile Fermentation
Source: Microorganisms. 2025 Aug 8;13(8):1857. doi: 10.3390/microorganisms13081857 (PMC12388847; doi:10.3390/microorganisms13081857)
Supplement: Supplementary file 1 [file microorganisms-13-01857-s001.zip]

Archive with 1 entries (1 files):
- microorganisms-3762391-supplementary.pdf
